# Supplementary material for: Quantifying resilience of multiple ecosystem services and biodiversity in a temperate forest landscape
Source: Ecol Evol. 2017 Oct 16;7(22):9661–75. doi: 10.1002/ece3.3491 (PMC5696413; doi:10.1002/ece3.3491)
Supplement: Supplementary file 2 [file ECE3-7-9661-s002.xlsx]

## Sheet: Correlation_pulse
Spearman Rank Order Correlation. Cell Contents: Correlation Coefficient, P Value. Number of Samples =18
Variables	Aes_nc	Aes_rec	Aes_res	AGB_nc	AGB_rec	AGB_res	CHF_nc	CHF_rec	CHF_res	ECM_nc	ECM_rec	ECM_res	EL_rec	EL_res	ELper	GF_nc	GF_rec	GF_res	NM_nc	NM_rec	NM_res	Rec_nc	Rec_rec	Rec_res	SN_nc	SN_rec	SN_res	SRR_nc	SRR_rec	SRR_res	Tc_nc	Tc_rec	Tc_res	Trees_nc	Trees_rec	Trees_res	Tvol_nc	Tvol_rec	Tvol_res
Aes_nc	NA	NA	NA
Aes_nc.Pvalue	NA	NA	NA
Aes_rec	NA	1	-0.989618
Aes_rec.Pvalue	NA	0	6.56987e-15
Aes_res	NA	-0.989618	1
Aes_res.Pvalue	NA	6.56987e-15	0
AGB_nc				NA	NA	NA
AGB_nc.Pvalue				NA	NA	NA
AGB_rec				NA	1	-0.990664
AGB_rec.Pvalue				NA	0	2.81725e-15
AGB_res				NA	-0.990664	1
AGB_res.Pvalue				NA	2.81725e-15	0
CHF_nc							NA	NA	NA
CHF_nc.Pvalue							NA	NA	NA
CHF_rec							NA	1	-0.989094
CHF_rec.Pvalue							NA	0	9.72335e-15
CHF_res							NA	-0.989094	1
CHF_res.Pvalue							NA	9.72335e-15	0
ECM_nc										NA	NA	NA
ECM_nc.Pvalue										NA	NA	NA
ECM_rec										NA	1	-0.989618
ECM_rec.Pvalue										NA	0	6.56987e-15
ECM_res										NA	-0.989618	1
ECM_res.Pvalue										NA	6.56987e-15	0
EL_rec													1	-0.991689	NA
EL_rec.Pvalue													0	1.11531e-15	NA
EL_res													-0.991689	1	NA
EL_res.Pvalue													1.11531e-15	0	NA
ELper													NA	NA	NA
ELper.Pvalue													NA	NA	NA
GF_nc																1	NA	NA
GF_nc.Pvalue																1.05844e-05	NA	NA
GF_rec																NA	1	NA
GF_rec.Pvalue																NA	0	NA
GF_res																NA	NA	NA
GF_res.Pvalue																NA	NA	NA
NM_nc																			1	NA	NA
NM_nc.Pvalue																			1.05844e-05	NA	NA
NM_rec																			NA	1	NA
NM_rec.Pvalue																			NA	0	NA
NM_res																			NA	NA	NA
NM_res.Pvalue																			NA	NA	NA
Rec_nc																						NA	NA	NA
Rec_nc.Pvalue																						NA	NA	NA
Rec_rec																						NA	1	-0.989618
Rec_rec.Pvalue																						NA	0	6.56987e-15
Rec_res																						NA	-0.989618	1
Rec_res.Pvalue																						NA	6.56987e-15	0
SN_nc																									NA	NA	NA
SN_nc.Pvalue																									NA	NA	NA
SN_rec																									NA	1	-0.99646
SN_rec.Pvalue																									NA	1.16043e-126	1.22579e-18
SN_res																									NA	-0.99646	1
SN_res.Pvalue																									NA	1.22579e-18	7.61361e-123
SRR_nc																												NA	NA	NA
SRR_nc.Pvalue																												NA	NA	NA
SRR_rec																												NA	1	-0.989094
SRR_rec.Pvalue																												NA	0	9.72335e-15
SRR_res																												NA	-0.989094	1
SRR_res.Pvalue																												NA	9.72335e-15	0
Tc_nc																															NA	NA	NA
Tc_nc.Pvalue																															NA	NA	NA
Tc_rec																															NA	1	-0.988077
Tc_rec.Pvalue																															NA	1.16043e-126	1.97841e-14
Tc_res																															NA	-0.988077	1
Tc_res.Pvalue																															NA	1.97841e-14	0
Trees_nc																																		1	NA	NA
Trees_nc.Pvalue																																		1.05844e-05	NA	NA
Trees_rec																																		NA	NA	NA
Trees_rec.Pvalue																																		NA	NA	NA
Trees_res																																		NA	NA	NA
Trees_res.Pvalue																																		NA	NA	NA
Tvol_nc																																					1	-0.855493	0.910506
Tvol_nc.Pvalue																																					1.16043e-126	6.01441e-06	1.55779e-07
Tvol_rec																																					-0.855493	1	-0.955486
Tvol_rec.Pvalue																																					6.01441e-06	0	6.73932e-10
Tvol_res																																					0.910506	-0.955486	1
Tvol_res.Pvalue																																					1.55779e-07	6.73932e-10	0

## Sheet: Correlation_press
Spearman Rank Order Correlation. Cell Contents: Correlation Coefficient, P Value. Number of Samples =18
Variables	Aes_nc	Aes_rec	Aes_res	AGB_nc	AGB_rec	AGB_res	CHF_nc	CHF_rec	CHF_res	ECM_nc	ECM_rec	ECM_res	EL_rec	EL_res	ELper	GF_nc	GF_rec	GF_res	NM_nc	NM_rec	NM_res	Rec_nc	Rec_rec	Rec_res	SN_nc	SN_rec	SN_res	SRR_nc	SRR_rec	SRR_res	Tc_nc	Tc_rec	Tc_res	Trees_nc	Trees_rec	Trees_res	Tvol_nc	Tvol_rec	Tvol_res
Aes_nc	1	-0.860687	0.929134
Aes_nc.Pvalue	7.61361e-123	4.56523e-06	2.55658e-08
Aes_rec	-0.860687	1	-0.93576
Aes_rec.Pvalue	4.56523e-06	0	1.19068e-08
Aes_res	0.929134	-0.93576	1
Aes_res.Pvalue	2.55658e-08	1.19068e-08	0
AGB_nc				1	-0.861197	0.929134
AGB_nc.Pvalue				7.61361e-123	4.44075e-06	2.55658e-08
AGB_rec				-0.861197	1	-0.935207
AGB_rec.Pvalue				4.44075e-06	1.16043e-126	1.27308e-08
AGB_res				0.929134	-0.935207	1
AGB_res.Pvalue				2.55658e-08	1.27308e-08	0
CHF_nc							1	-0.861197	0.929134
CHF_nc.Pvalue							7.61361e-123	4.44075e-06	2.55658e-08
CHF_rec							-0.861197	1	-0.93299
CHF_rec.Pvalue							4.44075e-06	1.16043e-126	1.65434e-08
CHF_res							0.929134	-0.93299	1
CHF_res.Pvalue							2.55658e-08	1.65434e-08	0
ECM_nc										1	-0.860687	0.929134
ECM_nc.Pvalue										7.61361e-123	4.56523e-06	2.55658e-08
ECM_rec										-0.860687	1	-0.93576
ECM_rec.Pvalue										4.56523e-06	0	1.19068e-08
ECM_res										0.929134	-0.93576	1
ECM_res.Pvalue										2.55658e-08	1.19068e-08	0
EL_rec													1	-0.93576	-0.860687
EL_rec.Pvalue													0	1.19068e-08	4.56523e-06
EL_res													-0.93576	1	0.929134
EL_res.Pvalue													1.19068e-08	0	2.55658e-08
ELper													-0.860687	0.929134	1
ELper.Pvalue													4.56523e-06	2.55658e-08	7.61361e-123
GF_nc																1	NA	0.680501
GF_nc.Pvalue																7.61361e-123	NA	0.00188262
GF_rec																NA	NA	NA
GF_rec.Pvalue																NA	NA	NA
GF_res																0.680501	NA	1
GF_res.Pvalue																0.00188262	NA	0
NM_nc																			1	NA	0.680501
NM_nc.Pvalue																			7.61361e-123	NA	0.00188262
NM_rec																			NA	NA	NA
NM_rec.Pvalue																			NA	NA	NA
NM_res																			0.680501	NA	1
NM_res.Pvalue																			0.00188262	NA	0
Rec_nc																						1	-0.860687	0.929134
Rec_nc.Pvalue																						7.61361e-123	4.56523e-06	2.55658e-08
Rec_rec																						-0.860687	1	-0.93576
Rec_rec.Pvalue																						4.56523e-06	0	1.19068e-08
Rec_res																						0.929134	-0.93576	1
Rec_res.Pvalue																						2.55658e-08	1.19068e-08	0
SN_nc																									NA	NA	NA
SN_nc.Pvalue																									NA	NA	NA
SN_rec																									NA	1	-0.99646
SN_rec.Pvalue																									NA	1.16043e-126	1.22579e-18
SN_res																									NA	-0.99646	1
SN_res.Pvalue																									NA	1.22579e-18	7.61361e-123
SRR_nc																												1	-0.861197	0.929134
SRR_nc.Pvalue																												7.61361e-123	4.44075e-06	2.55658e-08
SRR_rec																												-0.861197	1	-0.935207
SRR_rec.Pvalue																												4.44075e-06	1.16043e-126	1.27308e-08
SRR_res																												0.929134	-0.935207	1
SRR_res.Pvalue																												2.55658e-08	1.27308e-08	0
Tc_nc																															1	-0.860687	0.929134
Tc_nc.Pvalue																															7.61361e-123	4.56523e-06	2.55658e-08
Tc_rec																															-0.860687	1	-0.93576
Tc_rec.Pvalue																															4.56523e-06	0	1.19068e-08
Tc_res																															0.929134	-0.93576	1
Tc_res.Pvalue																															2.55658e-08	1.19068e-08	0
Trees_nc																																		1	NA	NA
Trees_nc.Pvalue																																		1.05844e-05	NA	NA
Trees_rec																																		NA	NA	NA
Trees_rec.Pvalue																																		NA	NA	NA
Trees_res																																		NA	NA	NA
Trees_res.Pvalue																																		NA	NA	NA
Tvol_nc																																					1	-0.860687	0.929134
Tvol_nc.Pvalue																																					7.61361e-123	4.56523e-06	2.55658e-08
Tvol_rec																																					-0.860687	1	-0.93576
Tvol_rec.Pvalue																																					4.56523e-06	0	1.19068e-08
Tvol_res																																					0.929134	-0.93576	1
Tvol_res.Pvalue																																					2.55658e-08	1.19068e-08	0
